# Supplementary material for: Eco-Friendly Algicidal Potential of Zanthoxylum bungeanum Leaf Extracts: Extraction Optimization and Impact on Algal Growth
Source: Microorganisms. 2025 Mar 27;13(4):760. doi: 10.3390/microorganisms13040760 (PMC12029162; doi:10.3390/microorganisms13040760)
Supplement: Supplementary file 1 [file microorganisms-13-00760-s001.zip]

Archive with 1 entries (1 files):
- microorganisms-3535908-supplementary.pdf
